# Supplementary material for: Pain in Long-Term Cancer Survivors: Prevalence and Impact in a Cohort Composed Mostly of Breast Cancer Survivors
Source: Cancers (Basel). 2024 Apr 20;16(8):1581. doi: 10.3390/cancers16081581 (PMC11049399; doi:10.3390/cancers16081581)
Supplement: Supplementary file 1 [file cancers-16-01581-s001.zip]

Archive with 1 entries (1 files):
- cancers-2958597-supplementary.pdf
